# Supplementary material for: Evaluation of the potential defensive strategy against Influenza A in cell line models
Source: F1000Res. 2018 May 16;7:206. Originally published 2018 Feb 19. [Version 2] doi: 10.12688/f1000research.13496.2 (PMC6008855; doi:10.12688/f1000research.13496.2)
Supplement: Supplementary file 1 [file f1000research-7-16185-s0000.tgz]

Archive with 1 entries (1 files):
- 3065a4b2-df15-49fb-941d-8ef439964a40.png
