# Supplementary material for: Evaluation of the potential defensive strategy against Influenza A in cell line models
Source: F1000Res. 2018 May 16;7:206. Originally published 2018 Feb 19. [Version 2] doi: 10.12688/f1000research.13496.2 (PMC6008855; doi:10.12688/f1000research.13496.2)
Supplement: Supplementary file 2 [file f1000research-7-16185-s0001.tgz]

Archive with 1 entries (1 files):
- e5bca7ea-70d0-467a-86c2-e60df5e518e7.png
